# Supplementary material for: Calcium-dependent protein kinases 2A involved in the growth of both asexual and sexual stages of Cryptosporidium parvum
Source: PLoS Negl Trop Dis. 2025 May 28;19(5):e0013107. doi: 10.1371/journal.pntd.0013107 (PMC12119106; doi:10.1371/journal.pntd.0013107)
Supplement: S2 Table — (XLSX) [file pntd.0013107.s003.xlsx]

## Sheet: Sheet1
Table S2. Comparative overview of calcium-dependent protein kinases(CpCDPKs) in Cryptosporidium parvum
Kinase	Expression Stage	Function	Essential	Potential Therapeutic Taget	References
CpCDPK1	Mature meronts	Essential for proliferation	Yes	Yes(BKIs show efficacy)	[9,10]
CpCDPK2A	Late asexual and sexual stages	Development	No	Potential	This study, [13]
CpCDPK3	Early asexual stages	Intracellular replication	No	Unclear	[15]
CpCDPK4	Sporozoites, meronts	Host cell invasion	No	Yes(invasion inhibitor)	[14,16]
CpCDPK5	Male gametes	Gamete egress, microgamont development	Conditional	Yes(reduces virulence)	[12]
CpCDPK6	Sporozoites	Invasion, gliding motility	No	Potential	[16]
CpCDPK9	Asexual / sexual stages	Unknown	No	Unclear	[8]
