# Supplementary material for: Calcium-dependent protein kinases 2A involved in the growth of both asexual and sexual stages of Cryptosporidium parvum
Source: PLoS Negl Trop Dis. 2025 May 28;19(5):e0013107. doi: 10.1371/journal.pntd.0013107 (PMC12119106; doi:10.1371/journal.pntd.0013107)
Supplement: S1 Raw Data — (XLSX) [file pntd.0013107.s004.xlsx]

## Sheet: Sheet of Fig.1 original data
CDPK2A-HA group
DPI	Mouse 1	Mouse 2	Mouse 2
0 d	264	112	118
3 d	3195	2543	6715
6 d	309802	96538	113660
9 d	2626141	1941986	4073600
12 d	8259544	6400886	3270173
15 d	2340183	4562526	2265504
18 d	/	/	4446795
21 d	/	/	1145413
24 d	/	/	827410
27 d	/	/	526501
30 d	/	/	303005
CDPK2A-HA group (Log)
DPI	Mouse 1	Mouse 2	Mouse 2
0	2.04922	2.4216	2.07188
3	3.40535	3.50447	3.82705
6	4.9847	5.49108	5.05561
9	6.28825	6.41932	6.60998
12	6.80624	6.91696	6.51457
15	6.65921	6.36925	6.35517
18	/	/	6.65805
21	/	/	6.05896
24	/	/	5.91777
27	/	/	5.7214
30	/	/	5.48145

## Sheet: Sheet of Fig.2 original data
Δcdpk2a group
DPI	Mouse 1	Mouse 2	Mouse 2
0	129	35	38
3	205	138	547
6	4608	3048	2481
9	111311	125902	54531
12	438023	2004443	424033
15	2700453	3196674	87801
18	3083767	2985956	101447
21	2876066	2796085	1017853
Δcdpk2a group (Log)
DPI	Mouse 1	Mouse 2	Mouse 2
0	2.11059	1.5563	1.59106
3	2.31387	2.13988	2.73799
6	3.66342	3.48401	3.39445
9	5.04671	5.10056	4.73684
12	5.64141	6.30241	5.62789
15	6.43133	6.5044	5.94395
18	6.48904	6.4748	6.00617
21	6.45882	6.44658	6.00737

## Sheet: Sheet of Fig.4 original data
HPI	Δcdpk2a group				CDPK2A-HA group
0	14627	14898	16601	18263	12988	19387	25480	21068
3	25733	21909	24115	28719	10169	13269	14599	10316
12	54657	48037	55380	54651	14418	13483	15473	13591
24	154289	146660	206479	208788	45160	66285	49364	47978
36	432784	359950	296143	228127	123840	102000	115364	63696
48	952206	542759	767452	1182928	110654	201377	220439	208859
60	623769	971985	2251697	1156721	278229	326441	251362	256817
72	931331	774593	799629	980051	201733	167720	177156	168537

## Sheet: Sheet Fig.5 original data-Nluc
	Date	DPI	CDPK2A-HA group									Δcdpk2a group
			1	2	3	4	5	6	Average	SD	Log	1	2	3	4	5	6	Average	SD	Log
	0421	0	89	42	23	128	174	64	86.6667	56.3974	1.93785	0	52	48	86	38	109	55.5	38.0723	1.74429
	0423	2	43	40	36	146	57	161	80.5	57.183	1.9058	63	54	12	31	48	22	38.3333	19.8057	1.58358
	0425	4	1055	214	67	63	256	126	296.833	379.481	2.47251	107	117	101	10	95	98	88	38.9974	1.94448
	0427	6	776300	980270	72871	77387	195587	124392	371134	400538	5.56953	47	43	336	1158	5290	1735	1434.83	2004.98	3.1568
	0429	8	4122200	3500992	921160	278939	1145019	1006629	1.82916e+06	1.57641e+06	6.26225	24191	40921	32209	81674	21170	152802	58827.8	50990.5	4.76958
	0501	10	2346045	3010885	1342272	3216131	3192438	2841063	2658139	718837	6.42458	125776	122976	79168	192309	286218	62999	144908	82575.1	5.16109
	0503	12	3907320	4868084	2859034	5254440	5684990	4634211	4.53468e+06	1.01624e+06	6.65655	8636	161576	119647	212317	544931	77221	187388	188575	5.27274
	0505	14	/	2726138	5102687	5696071	7719719	5090130	5266949	1.78285e+06	6.72156	194276	293135	166901	348535	395154	186871	264145	95325.5	5.42184
	0507	16	/	5235894	3926921	5133456	5497689	5235894	5.00597e+06	618085	6.69949	798149	567466	342684	703804	560369	426373	566474	168690	5.75318
	0509	18	/	11296149	8630107	7445317	122014946	7603108	3.13979e+07	5.06799e+07	7.4969	2385843	2518935	412571	506640	1455940	1138208	1.40302e+06	902066	6.14706
	0511	20	/	10755454	6220526	5551375	12699700	5913460	8228103	3.27626e+06	6.9153	2405325	1818187	637733	1416932	818389	1060415	1.3595e+06	606993	6.13338
	0513	22	/	4452401	8157701	3344862	6227460	5707551	5577995	1.8267e+06	6.74648	2553243	1997471	549784	1664109	452380	113198	1.2217e+06	898392	6.08696
	Log calculate:	CDPK2A-HA group										Δcdpk2a group
		0	1.94939	1.62325	1.36173	2.10721	2.24055	1.80618				#NUM!	1.716	1.68124	1.9345	1.57978	2.03743	1.74429
		2	1.63347	1.60206	1.5563	2.16435	1.75587	2.20683				1.79934	1.73239	1.07918	1.49136	1.68124	1.34242	1.58358
		4	3.02325	2.33041	1.82607	1.79934	2.40824	2.10037				2.02938	2.06819	2.00432	1	1.97772	1.99123	1.94448
		6	5.89003	5.99135	4.86255	4.88867	5.29134	5.09479				1.6721	1.63347	2.52634	3.06371	3.72346	3.2393	3.1568
		8	6.61513	6.54419	5.96434	5.44551	6.05881	6.00287				4.38365	4.61195	4.50798	4.91208	4.32572	5.18413	4.76958
		10	6.37034	6.47869	6.12784	6.50733	6.50412	6.45348				5.0996	5.08982	4.89855	5.284	5.4567	4.79933	5.16109
		12	6.59188	6.68736	6.45622	6.72053	6.75473	6.66598				3.93631	5.20838	5.0779	5.32698	5.73634	4.88774	5.27274
		14	#VALUE!	6.43555	6.7078	6.75558	6.8876	6.70673				5.28842	5.46707	5.22246	5.54225	5.59677	5.27154	5.42184
		16	#VALUE!	6.71899	6.59405	6.71041	6.74018	6.71899				5.90208	5.75394	5.53489	5.84745	5.74847	5.62979	5.75318
		18	#VALUE!	7.05293	6.93602	6.87188	8.08641	6.88099				6.37764	6.40122	5.6155	5.7047	6.16314	6.05622	6.14706
		20	#VALUE!	7.03163	6.79383	6.7444	7.10379	6.77184				6.38117	6.25964	5.80464	6.15135	5.91296	6.02548	6.13338
		22	#VALUE!	6.64859	6.91157	6.52438	6.79431	6.75645				6.40709	6.30048	5.74019	6.22118	5.6555	5.05384	6.08696

## Sheet: Sheet Fig.5 original date-OPG
	CDPK2A-HA group																															Δcdpk2a group
		1 mouse		Mean	OPG	OPG (log)	2 mouse		Mean	OPG	OPG (log)	3 mouse		Mean	OPG	OPG (log)	4 mouse		Mean	OPG	OPG (log)	5 mouse		Mean	OPG	OPG (log)	6 mouse		Mean	OPG	OPG (log)	1 mouse		Mean	OPG	OPG (log)	2 mouse		Mean	OPG	OPG (log)	3 mouse		Mean	OPG	OPG (log)	4 mouse		Mean
days post infection	date	Ct1	Ct2				Ct1	Ct2				Ct1	Ct2				Ct1	Ct2				Ct1	Ct2				Ct1	Ct2				Ct1	Ct2				Ct1	Ct2				Ct1	Ct2				Ct1	Ct2
dpi 4	0425	22.12	22.06	22.09	307873	5.48837	27.11	26.84	26.975	14185.6	4.15185	26.59	26.57	26.58	18193.6	4.25992	29.81	29.73	29.77	2438.6	3.38714	25.67	25.55	25.61	33520.3	4.52531	26.22	26.15	26.185	23334	4.36799	34.19	34.34	34.265	143.654	2.15732	35.68	32.14	33.91	179.658	2.25445	33.77	34.82	34.295	140.965	2.14911	33.22	32.51	32.865
dpi 6	0427	22.54	22.29	22.415	250872	5.39945	28.94	29.01	28.975	4023.94	3.60465	25.65	25.65	25.65	32686.2	4.51436	32.08	32.84	32.46	447.881	2.65116	24.95	25.08	25.015	48763.9	4.6881	25.53	25.62	25.575	34267.6	4.53488	41.07	35.3	38.185	12.1567	1.08482	34.63	34.71	34.67	111.304	2.04651	32.67	31.03	31.85	657.745	2.81806	34.5	36.91	35.705
dpi 8	0429	19.74	19.68	19.71	1.37891e+06	6.13953	20.21	20.35	20.28	962907	5.98358	23.79	23.97	23.88	99685.5	4.99863	21.7	21.88	21.79	371922	5.57045	24.05	23.76	23.905	98127.8	4.99179	23.74	23.79	23.765	107176	5.0301	30.28	30.28	30.28	1768.5	3.24761	31.15	30.83	30.99	1130.71	3.05335	28.73	28.17	28.45	5601.32	3.74829	29.23	32.08	30.655
dpi 10	0501	/	/	/	/	/	18.74	18.86	18.8	2.4463e+06	6.38851	19.95	20.01	19.98	1.16322e+06	6.06566	20.44	20.14	20.29	956859	5.98085	18.02	18.02	18.02	3.99867e+06	6.60192	19.21	19.8	19.505	1.569e+06	6.19562	25.94	26.04	25.99	26384	4.42134	26.83	27.32	27.075	13319.5	4.12449	23.84	23.73	23.785	105834	5.02462	26.08	25.6	25.84
dpi 12	0503	15.87	15.94	15.905	1.51556e+07	7.18057	15.2	14.97	15.085	2.54053e+07	7.40492	18.82	18.65	18.735	2.54855e+06	6.40629	18.2	17.22	17.71	4.86105e+06	6.68673	17.72	17.62	17.67	4.98511e+06	6.69767	17.9	17.93	17.915	4.27212e+06	6.63064	21.84	21.74	21.79	371922	5.57045	26.89	26.72	26.805	15789.1	4.19836	21.07	21.03	21.05	592808	5.77291	23.89	23.84	23.865
dpi 14	0505	/	/	/	/	/	17.16	17.28	17.22	6.61902e+06	6.82079	19.5	19.22	14.89	2.87261e+07	7.45828	18.3	18.19	18.245	3.47021e+06	6.54036	18.55	18.22	18.385	3.17725e+06	6.50205	16.58	16.76	16.67	9.35992e+06	6.97127	21.35	21.52	21.435	465135	5.66758	21.49	21.55	21.52	2.00834e+06	6.30284	19.3	19.44	19.37	1.70828e+06	6.23256	20.11	19.88	19.995
dpi 16	0507	/	/	/	/	/	17.15	17.58	17.365	6.04118e+06	6.78112	19.15	19.14	19.145	1.96842e+06	6.29412	16.18	16.07	17.03	7.46066e+06	6.87278	18.83	18.88	18.855	2.36299e+06	6.37346	17.29	17.11	17.2	6.70294e+06	6.82627	18.43	18.26	18.345	3.25834e+06	6.513	19.01	19.11	19.06	9.22913e+06	6.96516	19.34	19.12	19.23	1.86579e+06	6.27086	19.68	19.6	19.64
dpi 18	0509	/	/	/	/	/	16.16	15.92	16.04	1.392e+07	7.14364	19.79	19.83	15.89	1.52995e+07	7.18468	17.19	17.09	18.03	3.97355e+06	6.59918	18.51	18.61	18.56	2.84559e+06	6.45417	17.53	17.52	17.525	5.46193e+06	6.73735	16.69	16.76	16.725	9.04116e+06	6.95622	19.73	19.58	19.655	6.38212e+06	6.80496	20.57	20.5	20.535	820005	5.91382	20.05	20.03	20.04
dpi 20	0511	/	/	/	/	/	17.45	17.47	17.46	5.69023e+06	6.75513	15.76	15.56	15.66	1.7685e+07	7.24761	16.95	16.9	16.925	7.97085e+06	6.9015	17.85	17.67	17.76	4.71032e+06	6.67305	17.98	17.96	17.97	4.12663e+06	6.6156	18.71	18.83	18.77	2.49297e+06	6.39672	18.2	18.31	18.255	1.52019e+07	7.1819	17.35	17.62	17.485	5.60132e+06	6.74829	17.94	18.27	18.105
dpi 22	0513	/	/	/	/	/	16.43	16.54	16.485	1.05169e+07	7.02189	17.75	17.55	17.65	5.04831e+06	6.70315	16.88	17.03	16.955	7.82162e+06	6.8933	17.66	17.57	17.615	5.16086e+06	6.71272	17.7	17.46	17.58	5.27592e+06	6.7223	19.17	19.13	19.15	1.96223e+06	6.29275	18.88	18.95	18.915	1.00972e+07	7.0042	17.76	17.8	17.78	4.65135e+06	6.66758	18.01	18	18.005
[truncated: 12 more columns]

## Sheet: Sheet Fig.5 original data weigh
	Weight of mice (g)
	Date	DPI	CDPK2A-HA group								Δcdpk2a group
			1	2	3	4	5	6	Average	SD	1	2	3	4	5	6	Average	SD
	0421	0	11.4	15.2	13.3	16.8	13.7	11.3	13.6167	2.14608	13.4	14.5	13	13.2	11.3	14.6	13.3333	1.20277
	0423	2	12.6	16.2	17.4	14.2	15.1	12.1	14.6	2.05232	15	14	15.1	13	13.5	15.3	14.3167	0.953764
	0425	4	14.2	18.2	18.3	15.8	17.5	13.6	16.2667	2.04906	17.6	15.9	17.8	14.4	16	17	16.45	1.27711
	0427	6	13.8	18.3	17.9	16.4	18	13.7	16.35	2.1192	18.7	15.8	19	14.9	17.7	16.7	17.1333	1.62563
	0429	8	12.2	15.8	12.6	16	17.8	13.2	14.6	2.25211	17.8	15	18.3	13.9	16.8	16.6	16.4	1.67212
	0501	10	10.7	14.3	18.1	15.5	17.3	13.1	14.8333	2.74129	18.4	15.5	19	14.1	16.9	16.4	16.7167	1.81705
	0503	12	/	14.8	17.3	14.4	16.3	12.7	14.45	1.77623	17.9	15.1	18.3	17.5	16.1	16.6	16.9167	1.20734
	0505	14	/	15	17	14.1	15.9	12.4	14.88	1.75414	18.3	15.1	18.1	15.6	16.5	16.5	16.6833	1.2937
	0507	16	/	14.7	19.2	14.7	16.6	12.8	15.6	2.41971	19.3	15.8	19.9	13.8	18.1	16.3	17.2	2.31689
	0509	18	/	14.5	18.3	14.5	16	12.7	15.2	2.09045	19.4	16.2	19.8	13.7	17.7	16.6	17.2333	2.25625
	0511	20	/	14.1	17.8	14.1	15.1	12.9	14.8	1.84932	19.6	16.9	20	13.6	17.7	17	17.4667	2.30275
	0513	22	/	14	17.2	13.8	14.8	12.7	14.5	1.68523	19.3	15.9	19.8	14	16.7	16.7	17.0667	2.16764
	0515	24	/	死亡	16.9	13.5	13	12.5	13.975	1.99228	18.3	15.2	19.7	13.5	16.5	15.1	16.3833	2.28247
		Body weight of mice (%) in CDPK2A-HA group								Body weight of mice (%) in Δcdpk2a group
		0	1	1	1	1	1	1		0	1	1	1	1	1	1
		2	110.526	106.579	130.827	84.5238	110.219	107.08		2	111.94	96.5517	116.154	98.4848	119.469	104.795
		4	124.561	119.737	137.594	94.0476	127.737	120.354		4	131.343	109.655	136.923	109.091	141.593	116.438
		6	121.053	120.395	134.586	97.619	131.387	121.239		6	139.552	108.966	146.154	112.879	156.637	114.384
		8	107.018	103.947	94.7368	95.2381	129.927	116.814		8	132.836	103.448	140.769	105.303	148.673	113.699
		10	93.8596	94.0789	136.09	92.2619	126.277	115.929		10	137.313	106.897	146.154	106.818	149.558	112.329
		12	/	97.3684	130.075	85.7143	118.978	112.389		12	133.582	104.138	140.769	132.576	142.478	113.699
		14	/	98.6842	127.82	83.9286	116.058	109.735		14	136.567	104.138	139.231	118.182	146.018	113.014
		16	/	96.7105	144.361	87.5	121.168	113.274		16	144.03	108.966	153.077	104.545	160.177	111.644
		18	/	95.3947	137.594	86.3095	116.788	112.389		18	144.776	111.724	152.308	103.788	156.637	113.699
		20	/	92.7632	133.835	83.9286	110.219	114.159		20	146.269	116.552	153.846	103.03	156.637	116.438
		22	/	92.1053	129.323	82.1429	108.029	112.389		22	144.03	109.655	152.308	106.061	147.788	114.384
		24	/	#VALUE!	127.068	80.3571	94.8905	110.619		24	136.567	104.828	151.538	102.273	146.018	103.425

## Sheet: Sheet Fig.6 original data
CDPK2A-HA group					Δcdpk2a group					Uninfected control group
No.	Villi length (μM)	Crypt depth (μM)	ratios		No.	Villi length (μM)	Crypt depth (μM)	ratios		No.	Villi length (μM)	Crypt depth (μM)	ratios
1	183.95	352.21	0.522274		1	275.58	196.49	1.40251		1	129.67	84.2	1.54002
2	288.9	338.89	0.852489		2	211.37	208.34	1.01454		2	147.7	91.95	1.60631
3	293.33	350.18	0.837655		3	301.73	243.33	1.24		3	136.09	67.25	2.02364
4	367.48	454.3	0.808893		4	313.08	208.39	1.50238		4	108.56	93.2	1.16481
5	204.36	410.31	0.498062		5	197.78	270.76	0.730462		5	122.86	86.95	1.413
6	174.29	324.55	0.53702		6	270.66	208.12	1.3005		6	186.24	111.26	1.67392
7	394.12	463.55	0.850221		7	204.07	197.37	1.03395		7	152.03	81.78	1.85901
8	207.87	263.38	0.78924		8	187.37	198.24	0.945167		8	216.56	111.76	1.93772
9	206.98	321.99	0.642815		9	227.41	276.58	0.822221		9	156.8	111.76	1.40301
10	236.54	333.38	0.709521		10	262.75	171.97	1.52788		10	165.06	82.17	2.00876
11	284.1	375.49	0.756611		11	336.38	197.94	1.6994		11	138.84	92.67	1.49822
12	281.26	263.65	1.06679		12	325.35	177.26	1.83544		12	162.24	98.67	1.64427
13	205.38	298.14	0.688871		13	198.7	281.37	0.706188		13	166.65	80.72	2.06454
14	355.45	459.63	0.773339		14	243.21	240.79	1.01005		14	170.13	80.6	2.11079
15	181.43	294.3	0.61648		15	314.32	203.34	1.54579		15	140.6	136.17	1.03253
CDPK2A-HA group					Δcdpk2a group					Uninfected control group
1	536.16	352.21	1.52227		1	472.07	196.49	2.40251		1	213.87	84.2	2.54002
2	627.79	338.89	1.85249		2	419.71	208.34	2.01454		2	239.65	91.95	2.60631
3	643.51	350.18	1.83765		3	545.06	243.33	2.24		3	203.34	67.25	3.02364
4	821.78	454.3	1.80889		4	521.47	208.39	2.50238		4	201.76	93.2	2.16481
5	614.67	410.31	1.49806		5	468.54	270.76	1.73046		5	209.81	86.95	2.413
6	498.84	324.55	1.53702		6	478.78	208.12	2.3005		6	297.5	111.26	2.67392
7	857.67	463.55	1.85022		7	401.44	197.37	2.03395		7	233.81	81.78	2.85901
8	471.25	263.38	1.78924		8	385.61	198.24	1.94517		8	328.32	111.76	2.93772
9	528.97	321.99	1.64281		9	503.99	276.58	1.82222		9	268.56	111.76	2.40301
10	569.92	333.38	1.70952		10	434.72	171.97	2.52788		10	247.23	82.17	3.00876
11	659.59	375.49	1.75661		11	534.32	197.94	2.6994		11	231.51	92.67	2.49822
12	544.91	263.65	2.06679		12	502.61	177.26	2.83544		12	260.91	98.67	2.64427
13	503.52	298.14	1.68887		13	480.07	281.37	1.70619		13	247.37	80.72	3.06454
14	815.08	459.63	1.77334		14	484	240.79	2.01005		14	250.73	80.6	3.11079
15	475.73	294.3	1.61648		15	517.66	203.34	2.54579		15	276.77	136.17	2.03253
